# Supplementary material for: Integrated Stress Response (ISR) Modulators in Vascular Diseases
Source: Cells. 2025 Dec 19;15(1):2. doi: 10.3390/cells15010002 (PMC12786323; doi:10.3390/cells15010002)
Supplement: Supplementary file 1 [file cells-15-00002-s001.zip]

Archive with 1 entries (1 files):
- cells-4039073-supplementary.pdf
